# Supplementary material for: Molecular fingerprinting reflects different histotypes and brain region in low grade gliomas
Source: BMC Cancer. 2013 Aug 15;13:387. doi: 10.1186/1471-2407-13-387 (PMC3765921; doi:10.1186/1471-2407-13-387)
Supplement: Additional file 2 — qPCR systems. Primers sequences and the amplification conditions of the 15 selected genes validated by qPCR, including 3 genes used as the endogenous control for each tumour specimen. [file 1471-2407-13-387-S2.xls]

## Sheet: Foglio1
Additional file 2: qPCR systems
Gene	Ta (°C)	Sense primers 5' --- 3' sequences	C. use [nM]	Anti-sense primers 5' --- 3' sequences	C. use [nM]	Amplicon (bp)
ABBA1	54	TCTgggAggACTTCAACTC	600	gCCATgTCAgCCACTTTCT	100	113
APOD	60	TgCggCAgAgggACAAg	250	gATgCAgCgTCCATTCTCA	250	139
ARX	60	ggAgCCCgTgCAAAATg	800	ggggCgCTgCTgCTCTT	200	115
CXCL14	60	CgTgAAgAAgCTggAAATgAAg	500	CCAggCgTTgTACCACTTg	600	157
FOSB	54	ACCCTCTgCCgAgTCTCA	100	AggTCCTggCTggTTgTg	100	147
FOXG1	54	ggCCTCAggAATCgAAg	250	CTggCAAgTCATgTAgCAA	300	51
GPR17	54	CCCCCAAgAgAgATgCT	150	gTTCTCCAgTggCgTCT	400	140
LHX2	60	TTCAgCAAggACggTAgCATC	500	gCCCgTggTCAgCATCTT	500	180
NRXN2	60	gTgCATCTgCCCCCTgTC	250	CATCCTCTgCCTCCgTgTg	250	186
PTGD2S	60	ggTCCCTCggCTCCTACAg	100	CCTgggggTCTgggTTC	100	170
SDC3	54	CCCgATgATgAACTggAT	200	CAggCTggATgTTCgTg	200	154
SNX22	60	AgggCTTggAggCTTACATC	300	CTgTCgCCAggCAggAAC	100	148
SPOCK1	54	CCACggCAATTTCCTAgAC	100	AAAgggCTTgTTgggATTC	100	124
TIMP4	54	AAATgCTCCggTATgAAATC	500	TTCTggCTgTTggCTTCT	250	130
ZHFX4	54	AATgAgTggAggTTgAAgTg	400	ATAgCAggATTCgggATT	500	189
