# Supplementary material for: Molecular fingerprinting reflects different histotypes and brain region in low grade gliomas
Source: BMC Cancer. 2013 Aug 15;13:387. doi: 10.1186/1471-2407-13-387 (PMC3765921; doi:10.1186/1471-2407-13-387)
Supplement: Additional file 3 — Selected probe-sets by l1l2 for LGG related to the site of lesion. List of 331 probe-sets selected by the l1l2 procedure for LGG related to the site of lesion (infratentorial versus supratentorial). For each probe-set we report the corresponding Gene ID and its frequency score (f.s.). [file 1471-2407-13-387-S3.xls]

## Sheet: Foglio1
Additional file 3: Selected probe-sets by l1l2 for infratentorial versus supratentorial LGGs
Probeset	Gene	f.s.	Probeset	Gene	f.s.	Probeset	Gene	f.s.	Probeset	Gene	f.s.	Probeset	Gene	f.s.	Probeset	Gene	f.s.	Probeset	Gene	f.s.
232099_at	PCDHB16	100	203630_s_at	COG5	100	214149_s_at	ATP6V0E1	100	213622_at	COL9A2	98	1570165_at	---	95	1552310_at	C15orf40	92	1559341_at	---	82
218002_s_at	CXCL14	100	241456_at	---	100	233819_s_at	ZNF294	100	1555778_a_at	POSTN	98	222871_at	KLHDC8A	95	212913_at	MSH5	92	213280_at	GARNL4	82
231735_s_at	PRO1073	100	242691_at	---	100	214954_at	SUSD5	100	217653_x_at	---	98	238663_x_at	GRIA4	95	238333_s_at	SPRN	92	204013_s_at	LCMT2	82
230424_at	C5orf13	100	204976_s_at	AMMECR1	100	203131_at	PDGFRA	100	207574_s_at	GADD45B	98	1552622_s_at	POLR2J3	95	204428_s_at	LCAT	92	202589_at	TYMS	82
1557270_at	---	100	1558605_at	---	100	231964_at	---	100	219331_s_at	KLHDC8A	98	222784_at	SMOC1	95	214376_at	---	92	239266_at	---	82
241036_at	---	100	1553909_x_at	C10orf6	100	221872_at	RARRES1	100	210858_x_at	ATM	98	1556590_s_at	---	95	224325_at	FZD8	92	203079_s_at	CUL2	82
221942_s_at	GUCY1A3	100	222912_at	ARRB1	100	201340_s_at	ENC1	100	1570571_at	CCDC91	98	229163_at	CAMK2N1	95	228222_at	PPP1CB	92	243708_at	TMEM132E	82
221088_s_at	PPP1R9A	100	228455_at	RBM15	100	228174_at	---	100	202191_s_at	GAS7	98	215225_s_at	GPR17	95	230463_at	---	92	204103_at	CCL4	82
207443_at	NR2E1	100	238723_at	ATXN3	100	202018_s_at	LTF	100	212468_at	SPAG9	98	203865_s_at	ADARB1	95	215567_at	FCF1	90	1569312_at	---	82
213506_at	F2RL1	100	230737_s_at	LOC387647	100	227361_at	HS3ST3B1	100	227235_at	---	98	204712_at	WIF1	95	211748_x_at	PTGDS	90	208988_at	FBXL11	82
229266_at	LOC284033	100	34031_i_at	KRIT1	100	207700_s_at	NCOA3	100	201939_at	PLK2	98	222689_at	PHCA	95	206088_at	LRRC37A2	90	1570566_at	---	82
205010_at	GNL3L	100	228400_at	SHROOM3	100	209771_x_at	CD24	100	202363_at	SPOCK1	98	229201_at	---	95	228708_at	RAB27B	90	203649_s_at	PLA2G2A	80
203706_s_at	FZD7	100	228697_at	HINT3	100	231666_at	PAX3	100	232338_at	---	98	232266_x_at	CDC2L5	95	226558_at	LOC653071	90	233936_s_at	GGNBP2	80
1566825_at	---	100	205575_at	C1QL1	100	242829_x_at	FBXL3	100	231911_at	KIAA1189	98	266_s_at	CD24	95	215336_at	AKAP11	90	242201_at	PMS2L5	80
221491_x_at	HLA-DRB1	100	214850_at	SMA4	100	232489_at	CCDC76	100	202340_x_at	NR4A1	98	206826_at	PMP2	95	213326_at	VAMP1	90	205334_at	S100A1	80
204081_at	NRGN	100	214841_at	CNIH3	100	243736_at	---	100	209392_at	ENPP2	98	235028_at	---	95	232535_at	---	90	230333_at	---	80
208212_s_at	ALK	100	221805_at	NEFL	100	204337_at	RGS4	100	236536_at	GALNT13	98	228873_at	COL22A1	95	1558732_at	MAP4K4	90	202859_x_at	IL8	80
1565620_at	CTGLF1	100	209865_at	SLC35A3	100	1555894_s_at	ABBA-1	100	209890_at	TSPAN5	98	238601_at	---	95	1556543_at	---	90	214761_at	ZNF423	80
212612_at	RCOR1	100	205590_at	RASGRP1	100	208442_s_at	ATM	100	205105_at	MAN2A1	98	235127_at	PMP2	95	223582_at	GPR98	90	242357_x_at	---	80
215029_at	---	100	209189_at	FOS	100	228157_at	ZNF207	100	243791_at	---	98	1556051_a_at	BICD1	95	215867_x_at	CA12	90	53071_s_at	FLJ22222	80
241833_at	---	100	226933_s_at	ID4	100	241717_at	LOC285281	100	33767_at	NEFH	98	223601_at	OLFM2	95	242964_at	---	90	240709_at	SEZ6L	80
236302_at	PPM1E	100	226930_at	FNDC1	100	206869_at	CHAD	100	204339_s_at	RGS4	98	211452_x_at	LRRFIP1	95	235238_at	SHC4	90	208610_s_at	SRRM2	78
229520_s_at	C14orf118	100	219779_at	ZFHX4	100	205229_s_at	COCH	100	231628_s_at	---	98	238013_at	PLEKHA2	95	229259_at	GFAP	90	236456_at	PTPN5	78
1569540_at	---	100	206025_s_at	TNFAIP6	100	242894_at	---	100	226897_s_at	ZC3H7A	98	1557718_at	PPP2R5C	95	222291_at	DKFZP564J102	88	230076_at	---	78
209304_x_at	GADD45B	100	206018_at	FOXG1	100	202017_at	EPHX1	100	219759_at	LRAP	98	217807_s_at	GLTSCR2	95	209283_at	CRYAB	88	213710_s_at	---	78
206243_at	TIMP4	100	214806_at	BICD1	100	244370_at	KIAA2022	100	238439_at	ANKRD22	98	1555745_a_at	LYZ	95	244112_x_at	---	88	220122_at	MCTP1	78
238878_at	ARX	100	1558569_at	---	100	201341_at	ENC1	100	232794_at	LOC153682	98	214306_at	OPA1	95	243691_at	---	88	221236_s_at	STMN4	78
223551_at	PKIB	100	228462_at	IRX2	100	212473_s_at	MICAL2	100	227461_at	STON2	98	223000_s_at	F11R	92	238769_at	---	88	222237_s_at	ZNF228	78
231109_at	---	100	227004_at	---	100	1568934_at	CX3CR1	100	203355_s_at	PSD3	98	228834_at	TOB1	92	231996_at	N4BP2	88	215664_s_at	EPHA5	78
1559617_at	LOC732087	100	1557512_at	---	100	210764_s_at	CYR61	100	215653_at	---	98	231925_at	---	92	213921_at	SST	88	1569320_at	GPBP1L1	78
215175_at	PCNX	100	241867_at	---	100	215599_at	SMA4	100	1569871_at	LOC650392	98	205113_at	NEFM	92	214041_x_at	RPL37A	88	1565821_at	---	78
216379_x_at	CD24	100	229228_at	CREB5	100	1559964_at	FLJ38717	100	229309_at	ADRB1	98	231049_at	LMO2	92	212538_at	DOCK9	88	240865_at	---	78
209843_s_at	SOX10	100	231489_x_at	---	100	232478_at	---	100	241700_at	ZFHX4	98	237322_at	MIAT	92	219303_at	C13orf7	88	222450_at	TMEPAI	75
243801_x_at	---	100	244878_at	---	100	227223_at	RBM39	100	231034_s_at	NHSL1	98	238021_s_at	hCG_1815491	92	202768_at	FOSB	88	1559965_at	---	75
232141_at	U2AF1	100	201525_at	APOD	100	227260_at	ANKRD10	100	228425_at	LOC654433	98	206392_s_at	RARRES1	92	222027_at	NUCKS1	88	240245_at	---	75
235122_at	---	100	230547_at	---	100	222783_s_at	SMOC1	100	213350_at	RPS11	98	205067_at	IL1B	92	219603_s_at	ZNF226	88	228825_at	LTB4DH	75
220235_s_at	C1orf103	100	209072_at	MBP	100	209773_s_at	RRM2	100	202022_at	ALDOC	98	1560741_at	SNRPN	92	242029_at	FNDC3B	88	204959_at	MNDA	72
210944_s_at	CAPN3	100	206140_at	LHX2	100	231040_at	---	100	223059_s_at	FAM107B	98	228273_at	---	92	244298_at	---	85	214352_s_at	KRAS	72
228771_at	ADRBK2	100	202898_at	SDC3	100	1565602_at	---	98	226448_at	FAM89A	98	209305_s_at	GADD45B	92	238875_at	---	85	231106_at	BMS1P5	72
233257_at	---	100	213872_at	C6orf62	100	214375_at	PPFIBP1	98	1559232_a_at	---	98	239913_at	SLC10A4	92	205814_at	GRM3	85	225193_at	KIAA1967	72
1561324_at	---	100	229530_at	---	100	1554242_a_at	COCH	98	229331_at	SPATA18	98	209987_s_at	ASCL1	92	242208_at	---	85	209982_s_at	NRXN2	70
203001_s_at	STMN2	100	1553960_at	SNX21	100	219947_at	CLEC4A	98	1554340_a_at	C1orf187	95	242385_at	RORB	92	229128_s_at	---	85	203797_at	VSNL1	70
206935_at	PCDH8	100	222484_s_at	CXCL14	100	213338_at	TMEM158	98	220184_at	NANOG	95	204035_at	SCG2	92	212587_s_at	PTPRC	85	231384_at	---	70
41512_at	---	100	230560_at	STXBP6	100	1552621_at	POLR2J2	98	201927_s_at	PKP4	95	212187_x_at	PTGDS	92	242490_at	---	85	232466_at	CUL4A	70
1566480_x_at	FLJ35848	100	225666_at	TMTC4	100	239132_at	NOS1	98	213812_s_at	CAMKK2	95	209309_at	AZGP1	92	242851_at	KIAA1919	85
202503_s_at	KIAA0101	100	201531_at	ZFP36	100	208475_at	FRMD4A	98	1554018_at	GPNMB	95	212099_at	RHOB	92	229256_at	PGM2L1	85
237305_at	---	100	221916_at	NEFL	100	206190_at	GPR17	98	243271_at	---	95	233921_s_at	---	92	232264_at	---	85
204861_s_at	NAIP	100	216452_at	TRPM3	100	234148_at	---	98	1566785_x_at	LOC728806	95	201416_at	SOX4	92	240867_at	---	85
