# Supplementary material for: Molecular fingerprinting reflects different histotypes and brain region in low grade gliomas
Source: BMC Cancer. 2013 Aug 15;13:387. doi: 10.1186/1471-2407-13-387 (PMC3765921; doi:10.1186/1471-2407-13-387)
Supplement: Additional file 5 — Pilocytic Astrocytomas - infratentorial vs supratentorial, selected probe-sets by the l1l2 for PA related to the site of lesion. List of 136 probe-sets selected by l1l2 for infratentorial vs supratentorial PAs. For each probe-set we report the Gene ID and its frequency score (f.s.). Genes reported in bold are those specific to PA histotype as a group. [file 1471-2407-13-387-S5.xls]

## Sheet: Foglio1
Additional file 5: infratentorial vs. supratentorial Pilocytic Astrocytomas - selected probe-sets by the the l1l2 for PA related to the site of lesion.
Probeset	Gene	f.s.	Probeset	Gene	f.s.	Probeset	Gene	f.s.
244370_at	KIAA2022	100	228708_at	RAB27B	96	228771_at	ADRBK2	88
229266_at	LOC284033	100	241867_at	---	96	212612_at	RCOR1	88
230737_s_at	LOC387647	100	227004_at	---	96	236752_at	---	88
230547_at	---	100	231964_at	---	96	209283_at	CRYAB	88
243023_at	---	100	211564_s_at	PDLIM4	96	1556211_a_at	---	88
207443_at	NR2E1	100	201340_s_at	ENC1	96	221942_s_at	GUCY1A3	88
228174_at	---	100	237305_at	---	96	215028_at	SEMA6A	88
206140_at	LHX2	100	1559617_at	LOC732087	96	242894_at	---	88
241036_at	---	100	232099_at	PCDHB16	96	239787_at	KCTD4	85
226933_s_at	ID4	100	231735_s_at	PRO1073	96	238297_at	---	85
222783_s_at	SMOC1	100	229201_at	---	96	232489_at	CCDC76	85
201525_at	APOD	100	241833_at	---	92	204013_s_at	LCMT2	85
206935_at	PCDH8	100	215241_at	TMEM16C	92	219871_at	FLJ13197	85
215653_at	---	100	232696_at	LOC648556	92	232094_at	---	85
221916_at	NEFL	100	201341_at	ENC1	92	242208_at	---	81
206243_at	TIMP4	100	209619_at	CD74	92	240865_at	---	81
230560_at	STXBP6	100	242691_at	---	92	204712_at	WIF1	81
237250_at	---	100	242273_at	---	92	1558605_at	---	81
1569540_at	---	100	1558103_a_at	---	92	205575_at	C1QL1	81
1556329_a_at	---	100	210016_at	MYT1L	92	211663_x_at	PTGDS	81
212187_x_at	PTGDS	100	242915_at	ZNF682	92	203865_s_at	ADARB1	81
202017_at	EPHX1	100	209072_at	MBP	92	228462_at	IRX2	81
218002_s_at	CXCL14	100	225666_at	TMTC4	92	205113_at	NEFM	81
206025_s_at	TNFAIP6	100	231628_s_at	---	92	1556543_at	---	81
1555894_s_at	ABBA-1	100	243149_at	---	92	223059_s_at	FAM107B	81
215175_at	PCNX	100	34031_i_at	KRIT1	92	235122_at	---	81
206018_at	FOXG1	100	207014_at	GABRA2	92	242490_at	---	81
1557270_at	---	100	201927_s_at	PKP4	92	211699_x_at	HBA1 /// HBA2	81
1561324_at	---	100	231489_x_at	---	92	231175_at	C6orf65	81
214677_x_at	IGL	100	244112_x_at	---	92	214806_at	BICD1	77
233257_at	---	100	212468_at	SPAG9	92	232478_at	---	77
240709_at	SEZ6L	100	208212_s_at	ALK	92	242797_x_at	---	77
219779_at	ZFHX4	100	243736_at	---	92	241457_at	---	77
228455_at	RBM15	100	232366_at	KIAA0232	92	232338_at	---	77
238878_at	ARX	100	211748_x_at	PTGDS	92	207700_s_at	NCOA3	77
207174_at	GPC5	96	202898_at	SDC3	92	214375_at	LOC729222 /// PPFIBP1	77
202917_s_at	S100A8	96	229254_at	MFSD4	92	214850_at	SMA4	73
214149_s_at	ATP6V0E1	96	214376_at	---	92	222689_at	PHCA	73
221805_at	NEFL	96	213350_at	RPS11	88	228400_at	SHROOM3	73
241700_at	ZFHX4	96	207574_s_at	GADD45B	88	204103_at	CCL4	73
222237_s_at	ZNF228	96	203355_s_at	PSD3	88
203085_s_at	TGFB1	96	214041_x_at	RPL37A	88
1559964_at	FLJ38717	96	235127_at	PMP2	88
219303_at	C13orf7	96	210764_s_at	CYR61	88
214954_at	SUSD5	96	233819_s_at	ZNF294	88
212027_at	RBM25	96	213592_at	AGTRL1	88
221088_s_at	PPP1R9A	96	226897_s_at	ZC3H7A	88
229039_at	SYN2	96	209304_x_at	GADD45B	88
