# Supplementary material for: Molecular fingerprinting reflects different histotypes and brain region in low grade gliomas
Source: BMC Cancer. 2013 Aug 15;13:387. doi: 10.1186/1471-2407-13-387 (PMC3765921; doi:10.1186/1471-2407-13-387)
Supplement: Additional file 6 — Supratentorial tumours: mixed glial-neuronal tumours vs. PAs, selected probe-sets by the l1l2. List of 103 probe-sets selected by the l1l2 procedure. For each probe-set we report the corresponding Gene ID and its frequency score (f.s.). [file 1471-2407-13-387-S6.xls]

## Sheet: Foglio1
Additional file 6: supratentorial tumours: mixed glial-neuronal tumours vs. Pas, selected probe-sets by l1l2.
Probeset	Gene	f.s.	Probeset	Gene	f.s.	Probeset	Gene	f.s.
227671_at	XIST	100	202949_s_at	FHL2	100	203700_s_at	DIO2	82
1561324_at	---	100	242138_at	DLX1	100	211564_s_at	PDLIM4	82
202404_s_at	COL1A2	100	204480_s_at	C9orf16	100	223500_at	CPLX1	82
202403_s_at	COL1A2	100	227434_at	WBSCR17	100	202465_at	PCOLCE	77
229218_at	COL1A2	100	215379_x_at	IGL@ /// IGLJ3 /// IGLV2-14 /// IGLV3-25	100	41047_at	C9orf16	77
224795_x_at	IGKC /// IGKV1-5 /// IGKV2-24	100	226930_at	FNDC1	100	209458_x_at	HBA1 /// HBA2	77
240138_at	---	100	213479_at	NPTX2	100	209771_x_at	CD24	77
205630_at	CRH	100	218638_s_at	SPON2	100	205433_at	BCHE	73
203001_s_at	STMN2	100	1556499_s_at	COL1A1	100	217414_x_at	HBA1 /// HBA2	73
223690_at	LTBP2	100	221651_x_at	IGKC /// IGKV1-5 /// IGKV2-24	100	225809_at	DKFZP564O0823	73
209138_x_at	IGL@	100	239913_at	SLC10A4	100	230418_s_at	GALNTL1	73
207174_at	GPC5	100	202917_s_at	S100A8	100	211745_x_at	HBA1	73
221728_x_at	XIST	100	1552754_a_at	CADM2	100	204987_at	ITIH2	73
214677_x_at	IGL@ /// IGLJ3 /// IGLV2-14 /// IGLV3-25 /// IGLV4-3	100	219564_at	KCNJ16	100
203705_s_at	FZD7	100	217022_s_at	IGHA1 /// IGHA2	100
202310_s_at	COL1A1	100	201852_x_at	COL3A1	100
204584_at	L1CAM	100	228260_at	ELAVL2	100
33767_at	NEFH	100	224588_at	XIST	100
212488_at	COL5A1	100	207191_s_at	ISLR	96
202437_s_at	CYP1B1	100	202409_at	IGF2 /// INS-IGF2	96
211430_s_at	IGH@ /// IGHG1 /// IGHG2 /// IGHG3 /// IGHM /// IGHV4-31	100	227325_at	LOC255783	96
204339_s_at	RGS4	100	1405_i_at	CCL5	96
209988_s_at	ASCL1	100	204602_at	DKK1	96
209156_s_at	COL6A2	100	224940_s_at	PAPPA	96
205901_at	PNOC	100	205348_s_at	DYNC1I1	96
209987_s_at	ASCL1	100	212473_s_at	MICAL2	96
214218_s_at	XIST	100	234994_at	KIAA1913	96
232458_at	COL3A1	100	210809_s_at	POSTN	91
221671_x_at	IGKC /// IGKV1-5 /// IGKV2-24	100	214414_x_at	HBA2	91
204338_s_at	RGS4	100	207147_at	DLX2	91
202436_s_at	CYP1B1	100	227070_at	GLT8D2	91
209560_s_at	DLK1	100	47550_at	LZTS1	91
211161_s_at	COL3A1	100	215121_x_at	IGL@ /// IGLV2-14 /// IGLV3-25 /// IGLV4-3	91
215653_at	---	100	209803_s_at	PHLDA2	91
206941_x_at	SEMA3E	100	225353_s_at	C1QC	91
201438_at	COL6A3	100	205625_s_at	CALB1	86
204337_at	RGS4	100	228956_at	UGT8	86
202435_s_at	CYP1B1	100	205399_at	DCLK1	86
218730_s_at	OGN	100	235666_at	ITGA8	86
203706_s_at	FZD7	100	206140_at	LHX2	82
209687_at	CXCL12	100	203000_at	STMN2	82
215076_s_at	COL3A1	100	205547_s_at	TAGLN	82
217562_at	FAM5C	100	207076_s_at	ASS1	82
201744_s_at	LUM	100	229310_at	KLHL29	82
222722_at	OGN	100	203851_at	IGFBP6	82
